# Supplementary material for: Identification and characterization of 3-ketosphinganine reductase activity encoded at the BT_0972 locus in Bacteroides thetaiotaomicron
Source: J Lipid Res. 2022 Jun 3;63(7):100236. doi: 10.1016/j.jlr.2022.100236 (PMC9278070; doi:10.1016/j.jlr.2022.100236)
Supplement: Lee-Le-Besler_supplement_JLR_Revison [file mmc2.xlsx]

## Sheet: raw2022_v2
KEGGtip.label	Kingdom	Phylum	Genus	kegg.organism
mamp_MAMA39_03550	Bacteria	Tenericutes	Mycoplasma	Mycoplasma amphoriforme
sce_YBR265W	Fungi	Ascomycota	Saccharomyces	Saccharomyces cerevisiae
pro_HMPREF0669_00676	Bacteria	Bacteroidetes	Prevotella	Prevotella sp.
sphm_G432_14130	Bacteria	Alphaproteobacteria	Sphingomonas	Sphingomonas sp. MM-1
spsc_E2P86_10875	Bacteria	Bacteroidetes	Sphingobacterium	Sphingobacterium psychroaquaticum
bdq_CIK05_07580	Bacteria	Other proteobacteria	Bdellovibrio	Bdellovibrio sp. qaytius
bdz_DOM22_02895	Bacteria	Other proteobacteria	Bdellovibrio	Bdellovibrio sp. ZAP7
bdq_CIK05_06980	Bacteria	Other proteobacteria	Bdellovibrio	Bdellovibrio sp. qaytius
bex_A11Q_1139	Bacteria	Other proteobacteria	Bdellovibrio	Bdellovibrio exovorus
bdz_DOM22_00170	Bacteria	Other proteobacteria	Bdellovibrio	Bdellovibrio sp. ZAP7
bdc_DOE51_00195	Bacteria	Other proteobacteria	Bdellovibrio	Bdellovibrio sp. NC01
bbat_Bdt_0034	Bacteria	Other proteobacteria	Bdellovibrio	Bdellovibrio bacteriovorus Tiberius
bbac_EP01_12210	Bacteria	Other proteobacteria	Bdellovibrio	Bdellovibrio bacteriovorus 109J
bba_Bd0037	Bacteria	Other proteobacteria	Bdellovibrio	Bdellovibrio bacteriovorus HD100
mxa_MXAN_6211	Bacteria	Deltaproteobacteria	Myxococcus	Myxococcus xanthus
mym_A176_000690	Bacteria	Deltaproteobacteria	Myxococcus	Myxococcus hansupus
mym_A176_006229	Bacteria	Deltaproteobacteria	Myxococcus	Myxococcus hansupus
mxa_MXAN_0774	Bacteria	Deltaproteobacteria	Myxococcus	Myxococcus xanthus
msd_MYSTI_00750	Bacteria	Deltaproteobacteria	Myxococcus	Myxococcus stipitatus
mfb_MFUL124B02_04255	Bacteria	Deltaproteobacteria	Myxococcus	Myxococcus fulvus
nar_Saro_0252	Bacteria	Alphaproteobacteria	Novosphingobium	Novosphingobium aromaticivorans
bis_DXK01_017325	Bacteria	Bacteroidetes	Bacteroides	Bacteroides intestinalis
bcac_CGC64_14000	Bacteria	Bacteroidetes	Bacteroides	Bacteroides caccae
boa_Bovatus_00689	Bacteria	Bacteroidetes	Bacteroides	Bacteroides ovatus
bth_BT_0972	Bacteria	Bacteroidetes	Bacteroides	Bacteroides thetaiotaomicron VPI-5482
msd_MYSTI_07557	Bacteria	Deltaproteobacteria	Myxococcus	Myxococcus stipitatus
sech_B18_18600	Bacteria	Alphaproteobacteria	Sphingomonas	Sphingomonas echinoides
bdz_DOM22_18895	Bacteria	Other proteobacteria	Bdellovibrio	Bdellovibrio sp. ZAP7
sphc_CVN68_10545	Bacteria	Alphaproteobacteria	Sphingomonas	Sphingomonas sp. Cra20
sphi_TS85_20720	Bacteria	Alphaproteobacteria	Sphingomonas	Sphingomonas hengshuiensis
nar_Saro_3731	Bacteria	Alphaproteobacteria	Novosphingobium	Novosphingobium aromaticivorans
bdc_DOE51_18070	Bacteria	Other proteobacteria	Bdellovibrio	Bdellovibrio sp. NC01
cfus_CYFUS_002390	Bacteria	Deltaproteobacteria	Cystobacter	Cystobacter fuscus
skr_BRX40_14185	Bacteria	Alphaproteobacteria	Sphingomonas	Sphingomonas koreensis
mfb_MFUL124B02_11045	Bacteria	Deltaproteobacteria	Myxococcus	Myxococcus fulvus
sphm_G432_13375	Bacteria	Alphaproteobacteria	Sphingomonas	Sphingomonas sp. MM-1
shg_Sph21_4187	Bacteria	Bacteroidetes	Sphingobacterium	Sphingobacterium sp. 21
sht_KO02_13590	Bacteria	Bacteroidetes	Sphingobacterium	Sphingobacterium sp. ML3W
sht_KO02_17945	Bacteria	Bacteroidetes	Sphingobacterium	Sphingobacterium sp. ML3W
shg_Sph21_4374	Bacteria	Bacteroidetes	Sphingobacterium	Sphingobacterium sp. 21
spdr_G6053_15790	Bacteria	Bacteroidetes	Sphingobacterium	Sphingobacterium sp. DR205
sphn_BV902_16915	Bacteria	Bacteroidetes	Sphingobacterium	Sphingobacterium sp. B29
spdr_G6053_14810	Bacteria	Bacteroidetes	Sphingobacterium	Sphingobacterium sp. DR205
spdr_G6053_13425	Bacteria	Bacteroidetes	Sphingobacterium	Sphingobacterium sp. DR205
bbat_Bdt_2837	Bacteria	Other proteobacteria	Bdellovibrio	Bdellovibrio bacteriovorus Tiberius
aace_A0U92_02155	Bacteria	Alphaproteobacteria	Acetobacter	Acetobacter aceti
spdr_G6053_14840	Bacteria	Bacteroidetes	Sphingobacterium	Sphingobacterium sp. DR205
spdr_G6053_18445	Bacteria	Bacteroidetes	Sphingobacterium	Sphingobacterium sp. DR205
spdr_G6053_22170	Bacteria	Bacteroidetes	Sphingobacterium	Sphingobacterium sp. DR205
smui_I6J00_23750	Bacteria	Bacteroidetes	Sphingobacterium	Sphingobacterium multivorum
sphn_BV902_08510	Bacteria	Bacteroidetes	Sphingobacterium	Sphingobacterium sp. B29
msd_MYSTI_07501	Bacteria	Deltaproteobacteria	Myxococcus	Myxococcus stipitatus
cfus_CYFUS_006426	Bacteria	Deltaproteobacteria	Cystobacter	Cystobacter fuscus
smui_I6J00_01345	Bacteria	Bacteroidetes	Sphingobacterium	Sphingobacterium multivorum
stha_NCTC11429_04318	Bacteria	Bacteroidetes	Sphingobacterium	Sphingobacterium thalpophilum
spdr_G6053_14860	Bacteria	Bacteroidetes	Sphingobacterium	Sphingobacterium sp. DR205
sphn_BV902_13900	Bacteria	Bacteroidetes	Sphingobacterium	Sphingobacterium sp. B29
shg_Sph21_0911	Bacteria	Bacteroidetes	Sphingobacterium	Sphingobacterium sp. 21
sphn_BV902_20210	Bacteria	Bacteroidetes	Sphingobacterium	Sphingobacterium sp. B29
stha_NCTC11429_03875	Bacteria	Bacteroidetes	Sphingobacterium	Sphingobacterium thalpophilum
shg_Sph21_4989	Bacteria	Bacteroidetes	Sphingobacterium	Sphingobacterium sp. 21
sphn_BV902_17140	Bacteria	Bacteroidetes	Sphingobacterium	Sphingobacterium sp. B29
asz_ASN_2131	Bacteria	Alphaproteobacteria	Acetobacter	Acetobacter senegalensis
asv_WG31_13735	Bacteria	Alphaproteobacteria	Acetobacter	Acetobacter oryzifermentans
sal_Sala_0078	Bacteria	Alphaproteobacteria	Sphingopyxis	Sphingopyxis alaskensis
mfb_MFUL124B02_11045	Bacteria	Deltaproteobacteria	Myxococcus	Myxococcus fulvus
shg_Sph21_1483	Bacteria	Bacteroidetes	Sphingobacterium	Sphingobacterium sp. 21
spap_H3Z74_04995	Bacteria	Alphaproteobacteria	Sphingomonas	Sphingomonas alpina
cfus_CYFUS_003589	Bacteria	Deltaproteobacteria	Cystobacter	Cystobacter fuscus
mym_A176_006392	Bacteria	Deltaproteobacteria	Myxococcus	Myxococcus hansupus
sphp_LH20_03770	Bacteria	Alphaproteobacteria	Sphingopyxis	Sphingopyxis sp. 113P3
ssan_NX02_03370	Bacteria	Alphaproteobacteria	Sphingomonas	Sphingomonas sanxanigenens
nov_TQ38_021860	Bacteria	Alphaproteobacteria	Novosphingobium	Novosphingobium sp. P6W
sphm_G432_01010	Bacteria	Alphaproteobacteria	Sphingomonas	Sphingomonas sp. MM-1
nov_TQ38_018205	Bacteria	Alphaproteobacteria	Novosphingobium	Novosphingobium sp. P6W
sech_B18_18670	Bacteria	Gammaproteobacteria_Others	Pseudomonas	Sphingomonas echinoides
asz_ASN_3184	Bacteria	Alphaproteobacteria	Acetobacter	Acetobacter senegalensis
ato_CIW82_03205	Bacteria	Alphaproteobacteria	Acetobacter	Acetobacter tropicalis
aper_A0U91_01295	Bacteria	Alphaproteobacteria	Acetobacter	Acetobacter persici
aot_AcetOri_orf00149p	Bacteria	Alphaproteobacteria	Acetobacter	Acetobacter orientalis
spha_D3Y57_04315	Bacteria	Alphaproteobacteria	Sphingomonas	Sphingomonas sp. YZ-8
stax_MC45_05980	Bacteria	Alphaproteobacteria	Sphingomonas	Sphingomonas taxi
spai_FPZ24_11410	Bacteria	Alphaproteobacteria	Sphingomonas	Sphingomonas panacisoli
ssan_NX02_14995	Bacteria	Alphaproteobacteria	Sphingomonas	Sphingomonas sanxanigenens
spkc_KC8_01935	Bacteria	Alphaproteobacteria	Sphingomonas	Sphingomonas sp. KC8
ssan_NX02_26695	Bacteria	Alphaproteobacteria	Sphingomonas	Sphingomonas sanxanigenens
mfb_MFUL124B02_27635	Bacteria	Deltaproteobacteria	Myxococcus	Myxococcus fulvus
spau_DRN02_001525	Bacteria	Alphaproteobacteria	Sphingomonas	Sphingomonas paucimobilis
cfus_CYFUS_003929	Bacteria	Deltaproteobacteria	Cystobacter	Cystobacter fuscus
mmu_235033	Animals	Vertebrates	Mus musculus	Mus musculus (mouse)
hsa_2531	Animals	Vertebrates	Homo sapien	Homo sapiens (human)
sphk_SKP52_10800	Bacteria	Alphaproteobacteria	Sphingopyxis	Sphingopyxis fribergensis
smaz_LH19_05745	Bacteria	Alphaproteobacteria	Sphingopyxis	Sphingopyxis macrogoltabida 203
smag_AN936_06400	Bacteria	Alphaproteobacteria	Sphingopyxis	Sphingopyxis macrogoltabida EY-1
spho_C3E99_09675	Bacteria	Alphaproteobacteria	Sphingopyxis	Sphingopyxis sp. MG
sgi_SGRAN_1819	Bacteria	Alphaproteobacteria	Sphingopyxis	Sphingopyxis granuli
sphq_BWQ93_08035	Bacteria	Alphaproteobacteria	Sphingopyxis	Sphingopyxis sp. QXT-31
sphu_SPPYR_1554	Bacteria	Alphaproteobacteria	Sphingopyxis	Sphingopyxis sp. UC10
sphk_SKP52_21635	Bacteria	Alphaproteobacteria	Sphingopyxis	Sphingopyxis fribergensis
sari_H5J25_06385	Bacteria	Alphaproteobacteria	Sphingomonas	Sphingomonas aliaeris
sphn_BV902_13890	Bacteria	Bacteroidetes	Sphingobacterium	Sphingobacterium sp. B29
shg_Sph21_4386	Bacteria	Bacteroidetes	Sphingobacterium	Sphingobacterium sp. 21
